# Supplementary material for: Classical Morphometrics in V. arvensis and V. kitaibeliana (Viola sect. Melanium) Reveals Intraspecific Variation with Implications for Species Delimitation: Inferences from a Case Study in Central Italy
Source: Plants (Basel). 2022 Jan 29;11(3):379. doi: 10.3390/plants11030379 (PMC8838537; doi:10.3390/plants11030379)
Supplement: Supplementary file 1 [file plants-11-00379-s001.zip]

Archive with 3 entries (3 files):
- Table S1.pdf
- Table S2.pdf
- Table S3.xlsx
