# Supplementary material for: Classical Morphometrics in V. arvensis and V. kitaibeliana (Viola sect. Melanium) Reveals Intraspecific Variation with Implications for Species Delimitation: Inferences from a Case Study in Central Italy
Source: Plants (Basel). 2022 Jan 29;11(3):379. doi: 10.3390/plants11030379 (PMC8838537; doi:10.3390/plants11030379)
Supplement: Supplementary file 1 [file plants-11-00379-s001.zip › Table S3.xlsx]

## Sheet: Readme
	Supplementary file S3
	This file reports two sections:
	1) Confusion matrices for the two best linear discriminant analysis upon the floral variables (Table S3_1a) and the vegetative variables (Table S3_1b) respectively.
	2) Two-way summary tables of the most informative joint counts.

## Sheet: 1. Confusion matrices
Confusion matrices for the two best linear discriminant analysis (LDA).
Table S3_1a. Confusion matrix for LDA upon the floral variables
		VA1	VA2	VK	VT
	VA1	90	2	13	0
	VA2	0	115	0	2
	VK	6	0	22	0
	VT	0	2	0	20
Accuracy (all correct / all) =247/272= 0.9080882= 90.81%.
Misclassification (all incorrect / all) =25/272= 0.09191176= 9.19%
Table S3_1b. Confusion matrix for LDA upon the vegetative variables
		VA1	VA2	VK	VT
	VA1	91	6	14	0
	VA2	0	108	0	5
	VK	5	0	21	0
	VT	0	5	0	17
Accuracy (all correct / all) =247/272= 237/272= 0.8713235= 87.13%.
Misclassification (all incorrect / all) = 35/272= 0.1286765 = 12.87%

## Sheet: 2. Two-way summary table
Flower/Leaf position and Stylar flap
	1	2	1	2
1 0.00000000 0.43750000 0.48571429 0.00000000
2 0.00000000 0.34375000 0.20000000 0.00000000
3 0.00000000 0.04166667 0.17142857 0.00000000
4 0.00000000 0.07291667 0.05714286 0.00000000
5 0.00000000 0.03125000 0.02857143 0.00000000
6 0.00000000 0.03125000 0.00000000 0.00000000
7 0.00000000 0.02083333 0.00000000 0.00000000
8 0.00000000 0.00000000 0.00000000 0.00000000
9 0.00000000 0.02083333 0.02857143 0.00000000
10 0.00000000 0.00000000 0.00000000 0.00000000
11 0.00000000 0.00000000 0.02857143 0.00000000
Flower/Leaf position and Stigmatic chammber entrance
	1	2	1	2
1 0.30208333 0.13541667 0.48571429 0.00000000
2 0.20833333 0.13541667 0.20000000 0.00000000
3 0.04166667 0.00000000 0.17142857 0.00000000
4 0.07291667 0.00000000 0.05714286 0.00000000
5 0.03125000 0.00000000 0.02857143 0.00000000
6 0.03125000 0.00000000 0.00000000 0.00000000
7 0.02083333 0.00000000 0.00000000 0.00000000
8 0.00000000 0.00000000 0.00000000 0.00000000
9 0.02083333 0.00000000 0.02857143 0.00000000
10 0.00000000 0.00000000 0.00000000 0.00000000
11 0.00000000 0.00000000 0.02857143 0.00000000
Flower/Leaf position and Lower Sepal Shape
	1	2	1	2
1 0.02083333 0.41666667 0.48571429 0.000000000
2 0.00000000 0.34375000 0.20000000 0.000000000
3 0.00000000 0.04166667 0.17142857 0.000000000
4 0.00000000 0.07291667 0.05714286 0.000000000
5 0.00000000 0.03125000 0.02857143 0.000000000
6 0.00000000 0.03125000 0.00000000 0.000000000
7 0.00000000 0.02083333 0.00000000 0.000000000
8 0.00000000 0.00000000 0.00000000 0.000000000
9 0.00000000 0.02083333 0.02857143 0.000000000
10 0.00000000 0.00000000 0.00000000 0.000000000
11 0.00000000 0.00000000 0.02857143 0.000000000
Flower/Leaf position and Lower sepal appendage
	1	2	3	1	2	3
1 0.00000000 0.37500000 0.06250000 0.40000000 0.08571429 0.00000000
2 0.00000000 0.32291667 0.02083333 0.11428571 0.08571429 0.00000000
3 0.00000000 0.04166667 0.00000000 0.00000000 0.17142857 0.00000000
4 0.00000000 0.07291667 0.00000000 0.00000000 0.05714286 0.00000000
5 0.00000000 0.03125000 0.00000000 0.00000000 0.02857143 0.00000000
6 0.00000000 0.03125000 0.00000000 0.00000000 0.00000000 0.00000000
7 0.00000000 0.02083333 0.00000000 0.00000000 0.00000000 0.00000000
8 0.00000000 0.00000000 0.00000000 0.00000000 0.00000000 0.00000000
9 0.00000000 0.02083333 0.00000000 0.00000000 0.02857143 0.00000000
10 0.00000000 0.00000000 0.00000000 0.00000000 0.00000000 0.00000000
11 0.00000000 0.00000000 0.00000000 0.00000000 0.02857143 0.00000000
Flower/Leaf position and Lamina margin
	1	2	3	1	2	3
1 0.00000000 0.05208333 0.38541667 0.00000000 0.00000000 0.48571429
2 0.00000000 0.11458333 0.22916667 0.02857143 0.00000000 0.17142857
3 0.00000000 0.01041667 0.03125000 0.08571429 0.00000000 0.08571429
4 0.00000000 0.00000000 0.07291667 0.02857143 0.00000000 0.02857143
5 0.00000000 0.02083333 0.01041667 0.02857143 0.00000000 0.00000000
6 0.00000000 0.02083333 0.01041667 0.00000000 0.00000000 0.00000000
7 0.00000000 0.02083333 0.00000000 0.00000000 0.00000000 0.00000000
8 0.00000000 0.00000000 0.00000000 0.00000000 0.00000000 0.00000000
9 0.00000000 0.02083333 0.00000000 0.00000000 0.00000000 0.02857143
10 0.00000000 0.00000000 0.00000000 0.00000000 0.00000000 0.00000000
11 0.00000000 0.00000000 0.00000000 0.00000000 0.00000000 0.02857143
Flower/Leaf position and Lamina apex
	1	2	1	2
1 0.41666667 0.02083333 0.48571429 0.00000000
2 0.31250000 0.03125000 0.20000000 0.00000000
3 0.03125000 0.01041667 0.17142857 0.00000000
4 0.06250000 0.01041667 0.05714286 0.00000000
5 0.01041667 0.02083333 0.02857143 0.00000000
6 0.01041667 0.02083333 0.00000000 0.00000000
7 0.00000000 0.02083333 0.00000000 0.00000000
8 0.00000000 0.00000000 0.00000000 0.00000000
9 0.02083333 0.00000000 0.02857143 0.00000000
10 0.00000000 0.00000000 0.00000000 0.00000000
11 0.00000000 0.00000000 0.02857143 0.00000000
Flower/Leaf position and Stylar dark spot
	1	2	1	2
1 0.43750000 0.000000000 0.000000000 0.243697479
2 0.34375000 0.000000000 0.000000000 0.218487395
3 0.04166667 0.000000000 0.000000000 0.134453782
4 0.07291667 0.000000000 0.000000000 0.042016807
5 0.03125000 0.000000000 0.000000000 0.075630252
6 0.03125000 0.000000000 0.000000000 0.008403361
7 0.02083333 0.000000000 0.000000000 0.000000000
8 0.00000000 0.000000000 0.000000000 0.000000000
9 0.02083333 0.000000000 0.000000000 0.151260504
10 0.00000000 0.000000000 0.000000000 0.100840336
11 0.00000000 0.000000000 0.008403361 0.016806723
Flower/Leaf position and Pollen magazine
	1	2	1	2
1 0.437500000 0.000000000 0.008403361 0.235294118
2 0.343750000 0.000000000 0.008403361 0.210084034
3 0.041666667 0.000000000 0.000000000 0.134453782
4 0.072916667 0.000000000 0.000000000 0.042016807
5 0.031250000 0.000000000 0.000000000 0.075630252
6 0.031250000 0.000000000 0.000000000 0.008403361
7 0.020833333 0.000000000 0.000000000 0.000000000
8 0.000000000 0.000000000 0.000000000 0.000000000
9 0.020833333 0.000000000 0.000000000 0.151260504
10 0.000000000 0.000000000 0.000000000 0.100840336
11 0.000000000 0.000000000 0.000000000 0.025210084
Flower/Lower sepal appendage
	2	3	2	3
1 0.375000000 0.062500000 0.000000000 0.243697479
2 0.322916667 0.020833333 0.000000000 0.218487395
3 0.041666667 0.000000000 0.000000000 0.134453782
4 0.072916667 0.000000000 0.000000000 0.042016807
5 0.031250000 0.000000000 0.000000000 0.075630252
6 0.031250000 0.000000000 0.000000000 0.008403361
7 0.020833333 0.000000000 0.000000000 0.000000000
8 0.000000000 0.000000000 0.000000000 0.000000000
9 0.020833333 0.000000000 0.000000000 0.151260504
10 0.000000000 0.000000000 0.000000000 0.100840336
11 0.000000000 0.000000000 0.008403361 0.016806723
